# Supplementary material for: vcfgl: a flexible genotype likelihood simulator for VCF/BCF files
Source: Bioinformatics. 2025 Mar 5;41(4):btaf098. doi: 10.1093/bioinformatics/btaf098 (PMC11968323; doi:10.1093/bioinformatics/btaf098)
Supplement: btaf098_Supplementary_Data [file btaf098_supplementary_data.zip]

Archive with 2 entries (2 files):
- vcfgl_Manuscript.pdf
- vcfgl_SupplementaryMaterial.pdf
